# Supplementary material for: Trichinella spiralis serine protease mediates larval invasion of gut epithelium via binding to CK8 and activating RhoA/ROCK1 pathway
Source: PLoS Negl Trop Dis. 2025 Nov 13;19(11):e0013725. doi: 10.1371/journal.pntd.0013725 (PMC12629419; doi:10.1371/journal.pntd.0013725)
Supplement: S3 Table — (XLSX) [file pntd.0013725.s003.xlsx]

## Sheet: Fig 2B
	Pearson Correlation rTsSPc VS CK8(Anti-rTsSPc serum)
	rTsSPc	IIL ES	PBS
	0.400753	0.641176	-0.072
	0.738553	0.308525	-0.15043
	0.482134	0.301072	0.058153

## Sheet: Fig 3A
	Fig 3A. The mRNA was normalized to GAPDH
		rTsSPc			IIL ES			PBS
	ROCK1	1.27801	1.22996	1.22427	1.57011	1.46163	1.34551	1.07927	0.899363	1.02136
	CK8	1.30406	1.23356	1.37859	1.27291	1.16393	1.3921	1.02343	1.03167	0.944904
	RhoA	1.25166	1.28704	1.20268	1.42396	1.49207	1.37203	0.981967	1.04554	0.972492

## Sheet: Fig 3B
	Fig 3B. Relative protein level
		rTsSPc			IIL ES			PBS
	ROCK1	1.58123	1.60265	1.25473	1.38435	1.49911	1.66494	1	1	1
	CK8	1.38237	1.51587	1.47181	1.70748	1.45051	1.40929	1	1	1
	RhoA	1.48865	1.2536	1.57856	1.6334	1.13184	1.58401	1	1	1

## Sheet: Fig 4AB
	Fig 4A	The mRNA was normalized to GAPDH
		si-CK8 (100μM)
		CK8-1			CK8-2			NC			PBS
		0.706446	0.315295	0.371631	0.839748	0.451521	0.325932	0.97175	1.00706	0.938986	1.03	0.913117	1.05688
	Fig 4B	Relative protein level
		si-CK8 (100μM)
		CK8-1			CK8-2			NC			PBS
		0.533673	0.55495	0.504133	0.705832	0.785541	0.628646	0.793632	0.72998	0.816806	1	1	1

## Sheet: Fig 4CD
Fig 4C	The mRNA was normalized to GAPDH
	si-CK8-1 (μM)
	100			75			50			25			12.5			NC			PBS
	0.90096	0.797808	1.2784	0.706446	0.315295	0.371631	0.342074	0.884831	0.836286	1.30707	0.915285	1.16567	0.81649	0.971444	1.15851	0.97175	1.00706	0.938986	1.03	0.913117	1.05688
Fig 4D	Relative protein level
	si-CK8-1 (μM)
	100			75			50			25			12.5			NC			PBS
	0.62594	0.796592	0.674446	0.663676	0.687355	0.730959	0.86668	0.984432	0.905797	1.08194	1.24059	1.19034	1.0764	1.56666	1.207	0.87324	1.47392	1.1799	1	1	1

## Sheet: Fig 4EF
	Fig 4E	The mRNA was normalized to GAPDH
		si-CK8-1 (h)
		24			48			72			NC			PBS
		1.27447	0.757422	0.95192	0.388792	0.400217	0.378787	0.329156	0.223043	0.345355	0.97175	1.00706	0.938986	1.03	0.913117	1.05688
	Fig 4F	Relative protein level
		si-CK8-1 (h)
		24			48			72			NC			PBS
		0.539474	0.627028	0.608461	0.468992	0.680059	0.786019	0.654574	0.730169	0.842713	0.809777	1.01959	0.950069	1	1	1

## Sheet: Fig 5A
	Fig 5A. The mRNA was normalized to GAPDH
	ROCK1								E-cad
	PBS	rTsSPc	rTsSPc+si-CK8	IIL ES	IIL ES+si-CK8	si-CK8	si-NC		PBS	rTsSPc	rTsSPc+si-CK8	IIL ES	IIL ES+si-CK8	si-CK8	si-NC
	0.99632	4.92269	0.0617817	2.32057	0.472049	2.08291	1.74778		0.905018	0.777974	1.1415	0.949884	0.730251	0.876292	0.735417
	1.00219	4.48017	0.0554263	2.46063	0.431748	2.23127	1.58611		0.996891	0.817991	1.15683	0.892733	0.72783	0.93729	0.764162
	1.00149	4.69622	0.0567563	1.89087	0.494285	1.84141	1.65586		1.09809	0.739915	1.21669	1.15738	0.651815	0.891212	0.834383
	CK8								Occludin
	PBS	rTsSPc	rTsSPc+si-CK8	IIL ES	IIL ES+si-CK8	si-CK8	si-NC		PBS	rTsSPc	rTsSPc+si-CK8	IIL ES	IIL ES+si-CK8	si-CK8	si-NC
	1.02475	2.11655	0.793478	4.59243	0.743254	0.621188	1.21839		0.978172	0.773763	0.971353	0.978497	0.695365	0.814855	1.0314
	1.036	1.78997	0.733594	4.31241	0.727373	0.44265	1.17994		1.02096	0.838689	1.06959	0.921597	0.699134	0.799573	0.971947
	0.939249	2.00005	1.29365	4.89063	0.897182	0.44752	1.14618		1.00087	0.8244	0.948829	1.07239	0.670666	0.807178	0.957251
	RhoA
	PBS	rTsSPc	rTsSPc+si-CK8	IIL ES	IIL ES+si-CK8	si-CK8	si-NC
	0.928603	1.08647	1.98371	1.0218	1.3035	1.31678	1.45716
	0.967295	0.947214	2.08333	1.22879	1.20881	1.38986	1.44275
	1.1041	1.15607	2.08333	1.34556	1.44373	1.56504	1.62577

## Sheet: Fig 5B
		Fig 5B. Relative protein level
		ROCK1								CK8
		PBS	rTsSPc	rTsSPc+si-CK8	IIL ES	IIL ES+si-CK8	si-CK8	si-NC		PBS	rTsSPc	rTsSPc+si-CK8	IIL ES	IIL ES+si-CK8	si-CK8	si-NC
		1	1.21582	1.05451	1.36233	0.97559	1.17544	1.27894		1	1.23693	0.808978	1.44678	1.14322	1.1681	1.01504
		1	1.28067	1.02047	1.37318	1.10205	1.00982	1.13894		1	1.51514	0.884424	1.31383	0.953898	0.842946	0.738745
		1	1.2279	1.00733	1.35703	1.18768	1.13834	1.03475		1	1.34367	1.08001	1.5933	1.19985	1.51608	1.06056
		E-cad								RhoA
		PBS	rTsSPc	rTsSPc+si-CK8	IIL ES	IIL ES+si-CK8	si-CK8	si-NC		PBS	rTsSPc	rTsSPc+si-CK8	IIL ES	IIL ES+si-CK8	si-CK8	si-NC
		1	0.77114	1.17362	0.77261	0.951487	0.996476	0.472543		1	1.81858	0.827827	1.15343	0.968075	0.887499	0.92768
		1	0.662269	0.883624	0.665657	1.08463	0.94731	0.454718		1	1.54259	0.928909	1.58522	1.0047	1.32849	1.01321
		1	0.727605	1.07899	0.779705	0.994397	1.00165	0.99818		1	1.44412	0.888551	1.5348	1.20433	1.11054	1.13796
		Occludin								Claudin-1
		PBS	rTsSPc	rTsSPc+si-CK8	IIL ES	IIL ES+si-CK8	si-CK8	si-NC		PBS	rTsSPc	rTsSPc+si-CK8	IIL ES	IIL ES+si-CK8	si-CK8	si-NC
		1	0.626535	0.74255	0.76812	0.928219	1.13353	0.974135		1	0.641017	1.01176	0.752281	1.12075	1.04903	0.646769
		1	0.543703	0.886304	0.58893	0.840277	1.07923	0.88008		1	0.760963	0.900798	0.792875	1.05267	0.919953	0.993094
		1	0.679929	0.977181	0.79443	1.11973	1.17995	1.31864		1	0.735361	1.05418	0.7844	0.890208	0.621357	0.740229

## Sheet: Fig 6A
	Fig 6A. The mRNA was normalized to GAPDH
	ROCK1							RhoA
	PBS	rTsSPc	rTsSPc+Y27632	IIL ES	IIL ES+Y27632	Y27362		PBS	rTsSPc	rTsSPc+Y27632	IIL ES	IIL ES+Y27632	Y27362
	1.0403	0.958905	0.742482	1.252	0.878999	0.837852		1.10889	2.65078	1.40407	2.77394	1.78651	1.65952
	0.96023	1.15077	0.918602	1.19686	0.837169	0.407584		0.934547	2.56237	1.16319	2.23377	1.63863	1.59157
	0.999466	1.05047	0.77393	1.21849	0.922919	0.444959		0.956566	2.66424	1.02909	2.40904	1.44155	1.93027
	E-cad							Occludin
	PBS	rTsSPc	rTsSPc+Y27632	IIL ES	IIL ES+Y27632	Y27362		PBS	rTsSPc	rTsSPc+Y27632	IIL ES	IIL ES+Y27632	Y27362
	0.959741	0.632663	0.691187	0.353351	1.01935	0.701261		1.04515	0.338911	0.804784	0.298609	1.10904	0.756007
	1.0819	0.594148	0.683772	0.299474	0.88674	0.528887		0.97557	0.470906	0.740979	0.258041	1.05605	1.11059
	0.958359	0.557977	0.80072	0.349931	1.02579	0.686661		0.979281	0.654311	0.874084	0.345554	1.00558	0.916303

## Sheet: Fig 6B
		Fig 6B. Relative protein level
		ROCK1							RhoA
		PBS	rTsSPc	rTsSPc+Y27632	IIL ES	IIL ES+Y27632	Y27362		PBS	rTsSPc	rTsSPc+Y27632	IIL ES	IIL ES+Y27632	Y27362
		1	1.43674	1.22677	1.33166	1.24029	1.05061		1	1.43278	0.994735	1.27556	0.922061	0.815928
		1	1.41801	1.08459	1.26915	0.973682	1.21397		1	1.26386	0.902367	1.26147	0.838713	0.785392
		1	1.14124	1.0631	1.41583	1.0452	0.963799		1	1.15749	0.994318	1.22801	1.05529	0.549299
		E-cad							Occludin
		PBS	rTsSPc	rTsSPc+Y27632	IIL ES	IIL ES+Y27632	Y27362		PBS	rTsSPc	rTsSPc+Y27632	IIL ES	IIL ES+Y27632	Y27362
		1	0.740315	0.855346	0.787221	0.893405	0.849772		1	0.618272	0.953023	0.692277	0.922479	0.904094
		1	0.643701	0.792641	0.636036	0.775826	0.849858		1	0.773941	0.948253	0.744423	0.925204	1.18335
		1	0.696227	0.795561	0.75654	0.910775	0.751015		1	0.66232	0.881096	0.578508	1.00617	0.858915
		Claudin-1
		PBS	rTsSPc	rTsSPc+Y27632	IIL ES	IIL ES+Y27632	Y27362
		1	0.504374	0.941008	0.669359	1.31812	1.55767
		1	0.591823	1.29012	0.683914	1.02236	1.00439
		1	0.402693	0.855369	0.65109	1.17478	0.994762

[truncated: 15 more sheets: Fig 7, Fig 8 A, Fig 8B, Fig 8 E, Fig 9B, Fig 9C, Fig 10A, Fig 10B, Fig 11A-D, Fig 11E-H, Fig 12 B, Fig 13B, Fig 13C-D, Sheet1, Sheet2]
